# Supplementary material for: BioInstaller: a comprehensive R package to construct interactive and reproducible biological data analysis applications based on the R platform
Source: PeerJ. 2018 Oct 31;6:e5853. doi: 10.7717/peerj.5853 (PMC6215441; doi:10.7717/peerj.5853)
Supplement: Supplemental Information 13 [file peerj-06-5853-s013.toml]

[easy_project.ui.sections]
order = ["new_proj"]
[easy_project.ui.sections.ui_basic]
new_proj = "title = 'New bioinformatics analysis project', status = 'primary', width = 12, collapsed = FALSE, collapsible = TRUE"

[easy_project.paramters.new_proj]
# For reading annovarR shiny APP easy_project tool input files
section_type = "input"
rcmd_last = """
parent_dir <- normalizePath(parent_dir, mustWork = FALSE)
project_dir <- normalizePath(file.path(parent_dir, project_name), mustWork = FALSE)
analysis_dirs <- c(paste0("rnaseq/", c("exp", "fusion", "splicing", "mutation")),
                   paste0("dnaseq/", c("wes/mutation", "wgs/mutation", "chip/peak")))
data_dirs <- c("fastq", "fasta", "bam", "vcf", "meta")
meta_json <- list(project_dir = project_dir, project_name = project_name,
  create_time = format(Sys.time(), "%Y-%m-%d %H:%M:%S"),
creator = Sys.getenv("USER"))
meta_json$project_id <- git2r::hash(sprintf("%s,%s",
                                    meta_json$project_name, meta_json$create_time))
sapply(sprintf("%s/%s", project_dir, c(file.path("analysis", analysis_dirs),
                                       file.path("data", data_dirs))),
                                       function(x) {dir.create(x, recursive = TRUE)})
configr::write.config(meta_json, file.path(project_dir, "project.json"), write.type = "json")
"""
progressbar_message = ""
render_id = "easy_project_new_proj"

#!!!!! input_ui_order required related section
input_ui_order = ["single_input", "start_analysis"]

[easy_project.paramters.new_proj.input.single_input]
title = "Parameters:"
title_control = "class = 'input-section-p'"
varname = ["project_name", "parent_dir"]
input_id = ["input_project_name", "input_parent_dir"]
type = ["shiny::textInput", "shiny::textInput"]
label = ["Project Name", "Project parent dir"]

[easy_project.paramters.new_proj.input.start_analysis]
input_id = "start_easy_project_analysis"
type = "shiny::actionButton"
label = "Submit"
