# Supplementary material for: BioInstaller: a comprehensive R package to construct interactive and reproducible biological data analysis applications based on the R platform
Source: PeerJ. 2018 Oct 31;6:e5853. doi: 10.7717/peerj.5853 (PMC6215441; doi:10.7717/peerj.5853)
Supplement: Supplemental Information 14 [file peerj-06-5853-s014.toml]

[maftools.ui.sections]
order = ["readfiles", "getFields", "getSampleSummary", "plotmafSummary", 
"oncoplot_default", "oncoplot_with_cnv", "oncoplot_advanced", "plotTiTv", "lollipopPlot2", "tcgaCompare", "plotVaf", 
"somaticInteractions", "oncostrip", "plotEnrichmentResults", "plotClusters"]
[maftools.ui.sections.ui_basic]
readfiles = "title = 'Input files', status = 'primary', width = 12, collapsed = FALSE, collapsible = TRUE"
getFields = "title = 'Output of maftools fields summary', status = 'primary', width = 12, collapsed = TRUE, collapsible = TRUE"
getSampleSummary = "title = 'Output of maftools sample summary', status = 'primary', width = 12, collapsed = TRUE, collapsible = TRUE"
getGeneSummary = "title = 'Output of maftools gene summary', status = 'primary', width = 12, collapsed = TRUE, collapsible = TRUE"
getClinicalData = "title = 'Output of maftools clinical data summary', status = 'primary', width = 12, collapsed = TRUE, collapsible = TRUE"
plotmafSummary = "title = 'Output of maftools MAF summary', status = 'primary', width = 12, collapsed = TRUE, height='auto', collapsible = TRUE"
oncoplot_default = "title = 'Output of maftools oncoplots', status = 'primary', width = 12, collapsed = TRUE, height='auto', collapsible = TRUE"
oncoplot_with_cnv = "title = 'Output of maftools oncoplots with copy number data', status = 'primary', width = 12, collapsed = TRUE, height='auto', collapsible = TRUE"
oncoplot_advanced = "title = 'Output of maftools oncoplots with advanced', status = 'primary', width = 12, collapsed = TRUE, height='auto', collapsible = TRUE"
plotTiTv = "title = 'Output of maftools transition and transversions', status = 'primary', width = 12, collapsed = TRUE, height='auto', collapsible = TRUE"
lollipopPlot = "title = 'Output of maftools Lollipop plots for amino acid changes', status = 'primary', width = 12, collapsed = TRUE, height='auto', collapsible = TRUE"
lollipopPlot2 = "title = 'Output of maftools Lollipop2 plots for amino acid changes', status = 'primary', width = 12, collapsed = TRUE, height='auto', collapsible = TRUE"
tcgaCompare = "title = 'Output of maftools comparing mutation load', status = 'primary', width = 12, collapsed = TRUE, height='auto', collapsible = TRUE"
plotVaf = "title = 'Output of maftools VAF boxplot', status = 'primary', width = 12, collapsed = TRUE, height='auto', collapsible = TRUE"
gisticChromPlot = "title = 'Output of maftools gistic genome plot', status = 'primary', width = 12, collapsed = TRUE, height='auto', collapsible = TRUE"
gisticBubblePlot = "title = 'Output of maftools gistic bubble plot', status = 'primary', width = 12, collapsed = TRUE, height='auto', collapsible = TRUE"
gisticOncoPlot = "title = 'Output of maftools gistic oncoplot plot', status = 'primary', width = 12, collapsed = TRUE, height='auto', collapsible = TRUE"
somaticInteractions = "title = 'Output of maftools somatic interactions', status = 'primary', width = 12, collapsed = TRUE, height='auto', collapsible = TRUE"
oncostrip = "title = 'Output of maftools somatic interactions (oncostrip)', status = 'primary', width = 12, collapsed = TRUE, height='auto', collapsible = TRUE"
plotOncodrive = "title = 'Output of maftools driver based on positional clustering', status = 'primary', width = 12, collapsed = TRUE, height='auto', collapsible = TRUE"
mafSurvival = "title = 'Output of maftools Survival', status = 'primary', width = 12, collapsed = TRUE, collapsible = TRUE"
plotEnrichmentResults = "title = 'Output of maftools Clinical enrichment analysis', status = 'primary', width = 12, collapsed = TRUE, height='auto', collapsible = TRUE"
plotClusters = "title = 'Output of maftools heterogeneity analysis', status = 'primary', width = 12, collapsed = TRUE, height='auto', collapsible = TRUE"

[maftools.paramters.readfiles]
# For reading annovarR shiny APP maftools tool input files  
section_type = "input"
rcmd_last = """
laml = read.maf(maf = laml_maf, clinicalData = laml_clin)
laml.plus.gistic = read.maf(maf = laml_maf, gisticAllLesionsFile = all_lesions, gisticAmpGenesFile = amp_genes, 
  gisticDelGenesFile = del_genes, gisticScoresFile = scores_gis, isTCGA = is_tcga)
laml.gistic = readGistic(gisticAllLesionsFile = all_lesions, gisticAmpGenesFile = amp_genes, gisticDelGenesFile = del_genes, gisticScoresFile = scores_gis, isTCGA = is_tcga)
primary_maf = read.maf(maf = primary_maf)
relapse_maf = read.maf(maf = relapse_maf)
"""
progressbar_message = "Reading related MAF and other files."
render_id = "maftools_readfiles"

#!!!!! input_ui_order required related section
input_ui_order = ["single_input", "cnv_input", "comparsion_input", "other_params", "start_analysis"]

[maftools.paramters.readfiles.input.single_input]
title = "Single sample anlayais:"
title_control = "class = 'input-section-p'"
varname = ["laml_maf", "laml_clin", "laml_mutsig"]
input_id = ["input_maf", "input_clin", "input_mutsig"]
type = ["shiny::selectInput", "shiny::selectInput", "shiny::selectInput"]
label = ["MAF file (laml_maf)", "Clincal annotation file (laml_clin)", "MutSig reusults (laml_mutsig)"]
[maftools.paramters.readfiles.input.single_input.choices] 
laml_maf = "!!glue {c(list.files(system.file('extdata', package = 'maftools'), '(maf)', full.names = TRUE), featch_files(c('maf', 'maf.gz'))$file_path)}"
laml_clin = "!!glue {c(list.files(system.file('extdata', package = 'maftools'), '(txt)|(tsv)', full.names = TRUE), featch_files(c('tsv', 'txt', 'txt.gz', 'tsv.gz'))$file_path)}"
laml_mutsig = "!!glue {c(list.files(system.file('extdata', package = 'maftools'), '(txt)|(tsv)', full.names = TRUE), featch_files(c('tsv', 'txt', 'txt.gz', 'tsv.gz'))$file_path)}"
[maftools.paramters.readfiles.input.single_input.selected] 
laml_maf = "@>@system.file('extdata', 'tcga_laml.maf.gz', package = 'maftools')@<@"
laml_clin = "@>@system.file('extdata', 'tcga_laml_annot.tsv', package = 'maftools')@<@"
laml_mutsig = "@>@system.file('extdata', 'LAML_sig_genes.txt.gz', package = 'maftools')@<@"

[maftools.paramters.readfiles.input.cnv_input]
title = "CNV related analyais:"
title_control = "class = 'input-section-p'"
varname = ["all_lesions", "amp_genes", "del_genes", "scores_gis"]
input_id = ["input_gistic_all_lesions", "input_gistic_amp", "input_gistic_del", "input_gistic_score"]
type = ["shiny::selectInput", "shiny::selectInput", "shiny::selectInput", "shiny::selectInput"]
label = ["Gistic all lesions file (all_lesions):", "Gistic amp genes file (amp_genes)", 
                      "Gistic del genes file (del_genes)", "Gistic score file (scores_gis)"]
[maftools.paramters.readfiles.input.cnv_input.choices] 
all_lesions = "!!glue {c(list.files(system.file('extdata', package = 'maftools'), '(txt)|(tsv)', full.names = TRUE), featch_files(c('txt', 'txt.gz'))$file_path)}"
amp_genes = "!!glue {c(list.files(system.file('extdata', package = 'maftools'), '(txt)|(tsv)', full.names = TRUE), featch_files(c('txt', 'txt.gz'))$file_path)}"
del_genes = "!!glue {c(list.files(system.file('extdata', package = 'maftools'), '(txt)|(tsv)', full.names = TRUE), featch_files(c('txt', 'txt.gz'))$file_path)}"
scores_gis = "!!glue {c(list.files(system.file('extdata', package = 'maftools'), '(gistic)', full.names = TRUE), featch_files(c('txt', 'txt.gz', 'gistic'))$file_path)}"
[maftools.paramters.readfiles.input.cnv_input.selected] 
all_lesions = "@>@system.file('extdata', 'all_lesions.conf_99.txt', package = 'maftools')@<@"
amp_genes = "@>@system.file('extdata', 'amp_genes.conf_99.txt', package = 'maftools')@<@"
del_genes = "@>@system.file('extdata', 'del_genes.conf_99.txt', package = 'maftools')@<@"
scores_gis = "@>@system.file('extdata', 'scores.gistic', package = 'maftools')@<@"

[maftools.paramters.readfiles.input.comparsion_input]
title = "Comparsion between different cohort:"
title_control = "class = 'input-section-p'"
varname = ["primary_maf", "relapse_maf"]
input_id = ["input_primary_maf", "input_relapse_maf"]
type = ["shiny::selectInput", "shiny::selectInput"]
label = ["Cohort 1 maf file (primary_maf)", "Cohort 2 maf file (relapse_maf)"]
[maftools.paramters.readfiles.input.comparsion_input.choices] 
primary_maf = "!!glue {c(list.files(system.file('extdata', package = 'maftools'), '(maf)', full.names = TRUE), featch_files(c('maf', 'maf.gz'))$file_path)}"
relapse_maf = "!!glue {c(list.files(system.file('extdata', package = 'maftools'), '(maf)', full.names = TRUE), featch_files(c('maf', 'maf.gz'))$file_path)}"
[maftools.paramters.readfiles.input.comparsion_input.selected] 
primary_maf = "@>@system.file('extdata', 'APL_primary.maf.gz', package = 'maftools')@<@"
relapse_maf = "@>@system.file('extdata', 'APL_relapse.maf.gz', package = 'maftools')@<@"

[maftools.paramters.readfiles.input.other_params]
title = "Other paramters"
title_control = "class = 'input-section-p'"
varname = ["is_tcga"]
input_id = ["maftools_is_tcga"]
type = ["shiny::checkboxInput"]
label = ["Reading file: Maf file is TCGA format? (is_tcga is TRUE)", 
"Command to read files."]

[maftools.paramters.readfiles.input.other_params.value]
is_tcga = true

[maftools.paramters.readfiles.input.start_analysis]
input_id = "start_maftools_analysis"
type = "shiny::actionButton"
label = "Run"

[maftools.paramters.getFields]
section_type = "output"
rcmd_last = "getFields(laml)"
render_type = "shiny::renderPrint"
render_id = "maftools_fields_summary"
output_type = "shiny::verbatimTextOutput"
progressbar_message = "Maftools getFields"

[maftools.paramters.getSampleSummary]
section_type = "output"
rcmd_last = "getSampleSummary(laml)"
render_type = "DT::renderDataTable"
render_id = "maftools_sample_summary"
output_type = "DT::dataTableOutput"
progressbar_message = "Maftools getSampleSummary"

[maftools.paramters.getGeneSummary]
section_type = "output"
rcmd_last = "getGeneSummary(laml)"
render_type = "DT::renderDataTable"
render_id = "maftools_gene_summary"
output_type = "DT::dataTableOutput"
progressbar_message = "Maftools getGeneSummary"

[maftools.paramters.getClinicalData]
section_type = "output"
render_type = "DT::renderDataTable"
render_id = "maftools_clinical_data"
output_type = "DT::dataTableOutput"
rcmd_last = "getClinicalData(laml)"
progressbar_message = "Maftools getClinicalData"

[maftools.paramters.plotmafSummary]
section_type = "output"
render_type = "shiny::renderPlot"
render_id = "maftools_plot_maf_summary"
output_type = "shiny::plotOutput"
export_engine = "Cairo"
export_params = "type = 'pdf', width = 21, height = 14, units='cm', bg='transparent'"
rcmd_last = """plotmafSummary(maf = laml, rmOutlier = TRUE, addStat = 'median', dashboard = TRUE, titvRaw = FALSE)"""
progressbar_message = "Maftools plotmafSummary"

[maftools.paramters.oncoplot_default]
section_type = "output"
render_type = "shiny::renderPlot"
render_id = "maftools_plot_oncoplots"
output_type = "shiny::plotOutput"
export_engine = "Cairo"
export_params = "type = 'pdf', width = 21, height = 14, units='cm', bg='transparent'"
rcmd_last = "oncoplot(maf = laml, top = 10, fontSize = 12)"
progressbar_message = "Maftools oncoplot_default"

[maftools.paramters.oncoplot_with_cnv]
section_type = "output"
render_type = "shiny::renderPlot"
render_id = "maftools_plot_oncoplots_cnv"
output_type = "shiny::plotOutput"
export_engine = "Cairo"
export_params = "type = 'pdf', width = 21, height = 14, units='cm', bg='transparent'"
rcmd_last = "oncoplot(maf = laml.plus.gistic, top = 10, fontSize = 12)"
progressbar_message = "Maftools oncoplot with CNV"

[maftools.paramters.oncoplot_advanced]
section_type = "output"
render_type = "shiny::renderPlot"
render_id = "maftools_plot_oncoplots_advanced"
output_type = "shiny::plotOutput"
export_engine = "Cairo"
export_params = "type = 'pdf', width = 21, height = 27, units='cm', bg='transparent'"
rcmd_preprocess = """
col = RColorBrewer::brewer.pal(n = 8, name = 'Paired')
names(col) = c('Frame_Shift_Del','Missense_Mutation', 'Nonsense_Mutation', 'Multi_Hit', 'Frame_Shift_Ins',
  'In_Frame_Ins', 'Splice_Site', 'In_Frame_Del')

#Color coding for FAB classification; try getAnnotations(x = laml) to see available annotations.
fabcolors = RColorBrewer::brewer.pal(n = 8,name = 'Spectral')
names(fabcolors) = c("M0", "M1", "M2", "M3", "M4", "M5", "M6", "M7")
fabcolors = list(FAB_classification = fabcolors)
mutsigQval = 0.01
clinicalFeatures = "FAB_classification"
sortByAnnotation = TRUE

oncoplot_advanced_params <- list(maf = laml, colors = col, mutsig = laml_mutsig,
  mutsigQval = mutsigQval, clinicalFeatures = clinicalFeatures,
  sortByAnnotation = sortByAnnotation,
  annotationColor = fabcolors)
"""
rcmd_last = """
do.call(oncoplot, oncoplot_advanced_params)
"""
progressbar_message = "Maftools oncoplot with advanced"

[maftools.paramters.plotTiTv]
section_type = "output"
render_type = "shiny::renderPlot"
render_id = "maftools_plot_titv"
output_type = "shiny::plotOutput"
export_engine = "Cairo"
export_params = "type = 'pdf', width = 21, height = 17, units='cm', bg='transparent'"
rcmd_preprocess = "laml.titv = titv(maf = laml, plot = FALSE, useSyn = TRUE)"
rcmd_last = "plotTiTv(res = laml.titv)"
progressbar_message = "Maftools plotTiTv"

[maftools.paramters.lollipopPlot]
section_type = "output"
render_type = "shiny::renderPlot"
render_id = "maftools_plot_lollipop"
output_type = "shiny::plotOutput"
export_engine = "Cairo"
export_params = "type = 'pdf', width = 21, height = 17, units='cm', bg='transparent'"
rcmd_last = """lollipopPlot(maf = laml, gene = 'DNMT3A', AACol = 'Protein_Change', showMutationRate = TRUE)"""
progressbar_message = "Maftools lollipopPlot"
[maftools.paramters.lollipopPlot2]
section_type = "output"
render_type = "shiny::renderPlot"
render_id = "maftools_plot_lollipop2"
output_type = "shiny::plotOutput"
export_engine = "Cairo"
export_params = "type = 'pdf', width = 21, height = 17, units='cm', bg='transparent'"
rcmd_last = """lollipopPlot2(m1 = primary_maf, m2 = relapse_maf, gene = "PML",
                    AACol1 = "amino_acid_change", AACol2 = "amino_acid_change", m1_name = "Primary", m2_name = "Relapse")"""
progressbar_message = "Maftools lollipopPlot2"

[maftools.paramters.tcgaCompare]
section_type = "output"
render_type = "shiny::renderPlot"
render_id = "maftools_plot_mutation_load"
output_type = "shiny::plotOutput"
export_engine = "Cairo"
export_params = "type = 'pdf', width = 21, height = 17, units='cm', bg='transparent'"
rcmd_last = "laml.mutload = tcgaCompare(maf = laml, cohortName = 'Example-LAML')"
progressbar_message = "Maftools tcgaCompare"

[maftools.paramters.plotVaf]
section_type = "output"
render_type = "shiny::renderPlot"
render_id = "maftools_plot_vaf_box"
output_type = "shiny::plotOutput"
export_engine = "Cairo"
export_params = "type = 'pdf', width = 21, height = 17, units='cm', bg='transparent'"
rcmd_last = "plotVaf(maf = laml, vafCol = 'i_TumorVAF_WU')"
progressbar_message = "Maftools plotVaf"

[maftools.paramters.gisticChromPlot]
section_type = "output"
render_type = "shiny::renderPlot"
render_id = "maftools_plot_gistic_genome"
output_type = "shiny::plotOutput"
export_engine = "Cairo"
export_params = "type = 'pdf', width = 21, height = 17, units='cm', bg='transparent'"
rcmd_last = """gisticChromPlot(gistic = laml.gistic, markBands = "all")"""
progressbar_message = "Maftools gisticChromPlot"

[maftools.paramters.gisticBubblePlot]
section_type = "output"
render_type = "shiny::renderPlot"
render_id = "maftools_plot_gistic_bubble"
output_type = "shiny::plotOutput"
export_engine = "Cairo"
export_params = "type = 'pdf', width = 21, height = 17, units='cm', bg='transparent'"
rcmd_last = """gisticBubblePlot(gistic = laml.gistic)"""
progressbar_message = "Maftools gisticBubblePlot"

[maftools.paramters.gisticOncoPlot]
section_type = "output"
render_type = "shiny::renderPlot"
render_id = "maftools_plot_gistic_oncoplot"
output_type = "shiny::plotOutput"
export_engine = "Cairo"
export_params = "type = 'pdf', width = 21, height = 17, units='cm', bg='transparent'"
rcmd_last = """gisticOncoPlot(gistic = laml.gistic, clinicalData = getClinicalData(x = laml), 
clinicalFeatures = 'FAB_classification', sortByAnnotation = TRUE, top = 10)"""
progressbar_message = "Maftools gisticOncoPlot"

[maftools.paramters.somaticInteractions]
section_type = "output"
render_type = "shiny::renderPlot"
render_id = "maftools_plot_somatic_inter"
output_type = "shiny::plotOutput"
export_engine = "Cairo"
export_params = "type = 'pdf', width = 21, height = 17, units='cm', bg='transparent'"
rcmd_last = """somaticInteractions(maf = laml, top = 25, pvalue = c(0.05, 0.1))"""
progressbar_message = "Maftools somaticInteractions"

[maftools.paramters.oncostrip]
section_type = "output"
render_type = "shiny::renderPlot"
render_id = "maftools_plot_somatic_inter_oncostrip"
output_type = "shiny::plotOutput"
export_engine = "Cairo"
export_params = "type = 'pdf', width = 21, height = 17, units='cm', bg='transparent'"
rcmd_last = """oncostrip(maf = laml, genes = c('TP53', 'FLT3', 'RUNX1'))"""
progressbar_message = "Maftools oncostrip"

[maftools.paramters.plotOncodrive]
section_type = "output"
render_type = "shiny::renderPlot"
render_id = "maftools_plot_oncodrive"
output_type = "shiny::plotOutput"
export_engine = "Cairo"
export_params = "type = 'pdf', width = 21, height = 17, units='cm', bg='transparent'"
rcmd_preprocess = """laml.sig = oncodrive(maf = laml, AACol = 'Protein_Change', minMut = 5, pvalMethod = 'zscore')"""
rcmd_last = """plotOncodrive(res = laml.sig, fdrCutOff = 0.1, useFraction = TRUE)"""
progressbar_message = "Maftools plotOncodrive"

[maftools.paramters.mafSurvival]
section_type = "output"
render_type = "shiny::renderPlot"
render_id = "maftools_plot_survival"
output_type = "shiny::plotOutput"
export_engine = "Cairo"
export_params = "type = 'pdf', width = 21, height = 17, units='cm', bg='transparent'"
rcmd_last = """mafSurvival(maf = laml, genes = 'DNMT3A', time = 'days_to_last_followup', 
Status = 'Overall_Survival_Status', isTCGA = TRUE)"""
progressbar_message = "Maftools mafSurvival"

[maftools.paramters.plotEnrichmentResults]
section_type = "output"
render_type = "shiny::renderPlot"
render_id = "maftools_plot_clinical_enrichment"
output_type = "shiny::plotOutput"
export_engine = "Cairo"
export_params = "type = 'pdf', width = 21, height = 17, units='cm', bg='transparent'"
rcmd_preprocess = "fab.ce = clinicalEnrichment(maf = laml, clinicalFeature = 'FAB_classification')"
rcmd_last = """plotEnrichmentResults(enrich_res = fab.ce, pVal = 0.05)"""
progressbar_message = "Maftools plotEnrichmentResults"

[maftools.paramters.plotClusters]
section_type = "output"
render_type = "shiny::renderPlot"
render_id = "maftools_plot_clusters"
output_type = "shiny::plotOutput"
export_engine = "Cairo"
export_params = "type = 'pdf', width = 21, height = 17, units='cm', bg='transparent'"
rcmd_preprocess = "tcga.ab.2972.het = inferHeterogeneity(maf = laml, tsb = 'TCGA-AB-2972', vafCol = 'i_TumorVAF_WU')"
rcmd_last = "plotClusters(clusters = tcga.ab.2972.het)"
progressbar_message = "Maftools maftools_plot_clusters"
